# Supplementary material for: Enhancing English reading motivation and performance via the ARCS model: an empirical study using the ARCS motivation scale
Source: Front Psychol. 2025 Oct 28;16:1499957. doi: 10.3389/fpsyg.2025.1499957 (PMC12602433; doi:10.3389/fpsyg.2025.1499957)
Supplement: Supplementary file 3 [file Data_Sheet_3.xls]

## Sheet: raw data for reliability test and exploratory factor analysis
id	Q1	Q2	Q3	Q4	Q5	Q6	Q7	Q8	Q9	Q10	Q11	Q12	Q13	Q14	Q15	Q16	Q17
1	4	4	4	5	5	5	5	5	5	5	5	5	5	5	5	5	5
2	3	3	3	3	3	3	3	2	3	3	3	2	2	2	3	2	1
3	3	3	4	3	4	5	5	5	3	5	5	4	4	3	4	5	4
4	3	4	3	5	4	4	4	3	2	5	4	4	3	4	4	4	3
5	3	3	3	3	3	3	3	3	3	4	3	3	3	3	3	4	4
6	3	3	3	4	4	5	4	3	4	4	5	4	5	3	4	3	4
7	3	3	3	3	4	3	3	3	2	3	3	2	2	3	3	4	3
8	4	3	4	3	3	3	4	3	4	3	3	3	3	3	4	4	4
9	5	5	4	4	4	5	5	4	4	4	4	4	3	3	4	4	4
10	3	3	4	3	3	3	3	4	3	3	3	3	4	4	5	3	4
11	3	2	2	2	4	1	1	2	3	3	3	2	3	3	2	3	3
12	3	3	3	3	4	3	3	3	3	3	3	3	3	3	3	3	3
13	3	3	4	3	3	3	2	4	3	3	3	4	4	3	3	3	3
14	4	4	4	3	3	4	5	4	4	3	4	3	4	5	3	4	4
15	3	3	3	4	2	3	5	5	5	4	5	5	5	4	4	4	4
16	3	3	3	4	3	3	3	3	3	3	3	3	3	3	3	3	3
17	3	2	1	2	2	3	3	2	3	1	2	2	3	2	3	1	1
18	3	3	3	1	2	4	3	4	2	3	4	4	4	2	3	4	4
19	5	4	5	5	2	5	5	5	5	5	3	3	5	3	5	5	5
20	2	2	2	2	2	2	2	2	2	3	3	2	3	3	1	4	3
21	3	4	3	4	4	3	4	3	3	4	4	3	3	3	2	3	3
22	2	3	3	3	3	2	3	4	4	3	3	3	3	3	2	3	4
23	4	4	2	3	3	2	3	3	2	2	3	3	4	3	3	3	4
24	4	3	3	3	3	4	4	4	4	3	4	3	3	3	3	4	4
25	2	3	3	3	3	3	4	4	3	4	4	4	4	3	4	4	4
26	3	3	3	3	3	3	4	4	4	3	3	3	3	3	3	4	4
27	3	3	4	5	5	5	5	5	4	4	4	4	4	5	4	5	5
28	3	4	4	3	3	5	4	3	3	4	3	3	4	5	3	4	3
29	3	3	4	4	3	3	4	4	3	4	4	3	3	3	4	4	3
30	2	2	3	3	2	1	1	1	2	3	1	2	2	3	2	2	1
31	3	3	2	3	2	3	3	3	4	3	4	4	4	5	4	3	3
32	3	3	3	3	2	2	3	3	3	3	3	3	2	3	3	4	4
33	3	3	2	3	3	3	3	3	3	3	3	3	3	3	2	3	3
4	3	3	3	2	3	5	4	4	3	4	3	3	3	3	3	3	3
5	2	3	3	3	4	3	3	3	4	3	4	3	4	5	4	4	5
6	2	2	3	3	3	4	3	4	3	4	3	3	2	3	4	4	3
7	4	3	2	2	1	1	1	2	1	2	2	3	3	2	1	1	1
8	3	3	4	3	2	3	3	3	3	3	4	4	3	3	3	4	4
9	3	3	1	3	2	4	2	1	3	2	3	1	3	2	2	4	3
10	4	4	3	3	5	5	5	5	5	4	5	5	5	4	5	5	5
11	3	3	4	3	4	4	4	3	4	3	4	3	4	4	4	4	3
12	3	4	4	3	4	5	5	4	4	4	4	4	4	4	4	4	4
13	3	3	3	2	5	5	5	3	4	3	4	3	3	5	5	5	5
14	3	3	3	3	3	4	4	3	3	4	4	3	4	4	4	4	3
15	2	1	3	2	2	3	1	2	3	2	3	3	2	2	3	3	4
16	2	3	3	3	4	5	5	4	4	4	4	3	4	3	4	5	5
17	2	2	2	2	2	2	1	2	3	4	3	3	2	3	2	3	3
5	2	3	3	3	2	2	3	1	3	2	3	3	2	3	1	3	3
6	3	4	4	4	3	3	4	5	4	3	3	4	3	3	4	4	4
7	4	4	3	4	3	3	4	3	4	4	3	3	4	4	4	4	5
8	5	5	3	3	5	5	5	5	5	5	5	5	3	5	5	5	5
3	4	3	3	3	3	3	3	3	3	3	4	4	4	3	3	4	3
4	3	4	3	4	5	4	4	3	4	4	4	4	4	3	4	5	5
5	2	3	3	3	3	3	3	3	3	3	3	3	3	3	4	3	3
6	4	5	5	4	5	4	5	5	4	4	3	4	3	4	4	3	3
6	3	4	5	4	1	4	3	2	2	3	4	4	3	3	3	5	5
7	1	1	2	2	3	2	1	1	2	2	2	2	3	2	3	1	1
8	3	3	2	2	3	4	4	3	3	3	4	3	2	3	3	3	3
9	1	1	2	2	1	2	2	3	3	2	2	2	2	1	1	1	2
10	4	4	4	4	2	4	4	2	3	4	4	4	2	3	3	4	4
11	2	2	4	3	2	2	3	3	3	4	3	2	3	4	4	3	4
12	3	4	3	2	3	3	2	4	3	2	3	4	3	4	5	4	3
8	3	3	4	4	3	3	5	3	3	5	4	5	3	3	5	5	5
9	4	4	4	3	5	5	5	4	4	4	4	4	4	4	5	5	5
10	3	4	3	4	4	4	4	3	4	3	3	3	5	3	3	3	3
11	3	4	4	3	4	3	2	2	3	4	4	4	3	4	4	4	4
12	2	1	2	3	3	2	2	5	3	5	5	5	5	4	3	2	3
13	3	4	4	4	4	4	4	4	3	3	4	4	5	5	5	5	5
14	3	2	4	4	3	2	3	4	3	4	5	3	4	3	4	3	3
15	4	4	3	5	4	4	4	4	4	5	4	4	5	4	4	5	5
20	3	4	4	5	4	5	5	5	5	5	5	3	4	4	4	5	5
21	3	3	3	4	4	4	4	4	4	4	4	4	4	4	4	3	4
22	5	4	4	4	3	4	5	4	5	5	4	4	5	4	5	5	5
23	3	3	4	4	4	4	4	2	4	4	4	4	3	4	4	5	4
24	4	3	5	4	5	5	5	4	3	3	4	4	4	4	5	5	5
25	3	4	4	4	4	4	4	3	4	3	4	4	4	3	3	3	3
26	3	4	3	3	4	5	4	3	4	3	3	4	3	3	3	3	3
27	5	5	3	3	1	2	2	3	3	4	3	3	3	3	3	2	1
28	4	5	4	4	3	5	4	4	5	5	5	5	3	4	4	4	4
29	2	3	3	3	3	4	5	1	3	3	3	3	3	5	4	4	4
4	3	3	4	3	2	4	3	3	3	3	3	3	3	3	3	3	3
5	4	4	4	4	5	4	4	4	4	4	4	4	4	4	4	4	4
6	4	4	5	3	1	3	5	2	4	5	4	5	2	2	3	3	2
7	4	4	5	4	4	4	5	3	3	5	5	4	4	5	5	5	5
8	3	3	5	3	3	4	4	3	5	4	3	3	5	4	3	4	5
9	4	4	2	3	4	4	4	3	3	3	5	3	4	3	4	3	5
10	4	4	4	3	3	3	4	4	4	4	4	4	3	3	4	4	4
11	4	4	3	4	5	5	5	5	5	5	5	4	5	5	4	5	5
12	3	3	4	4	4	3	3	5	4	4	4	4	4	4	5	5	4
13	3	5	2	4	2	3	5	2	3	3	3	2	4	3	3	5	5
11	3	3	3	3	3	3	3	3	2	3	3	3	2	3	2	3	3
12	5	5	5	5	5	5	4	4	3	5	4	4	3	4	5	5	5
13	3	3	2	2	3	3	3	3	3	2	3	3	3	3	3	3	3
14	4	5	4	5	4	5	4	5	5	5	5	5	5	4	4	5	5
15	3	3	3	3	4	3	3	3	4	2	4	3	3	4	3	4	4
16	3	4	3	3	3	3	3	3	3	2	3	3	3	3	3	3	3
17	3	3	3	3	2	4	4	3	3	3	3	3	3	3	3	3	4
18	3	3	4	3	4	5	4	2	3	4	3	4	3	4	4	4	4
19	3	3	2	3	3	3	3	3	3	3	3	3	3	3	3	3	3
20	4	4	5	4	5	5	5	5	3	5	5	5	3	5	5	4	3
3	3	3	4	3	4	4	4	3	4	4	4	4	4	4	3	4	4
4	3	1	3	4	4	3	2	3	4	5	3	3	3	3	3	4	3
5	5	5	5	5	5	5	5	2	5	2	4	4	2	3	5	5	3
6	3	4	4	3	4	5	5	4	5	5	5	3	4	5	4	5	5
2	2	3	3	3	3	4	4	4	4	3	3	3	4	3	4	4	4
3	2	3	5	5	3	1	2	2	1	3	3	3	4	2	3	3	4
4	3	3	4	4	3	4	5	5	5	4	4	4	4	4	3	4	3
5	3	2	4	2	2	3	3	4	3	3	3	4	4	4	3	4	3
6	3	3	5	5	4	4	4	4	4	5	4	4	4	5	4	5	5
7	2	2	3	2	2	2	3	2	3	4	4	2	2	4	2	2	2
8	4	5	4	3	2	4	4	3	4	4	4	5	3	5	4	3	5
1	3	3	4	4	2	4	4	4	4	3	3	3	3	4	4	4	4
2	3	4	4	4	4	4	4	4	4	4	4	4	4	4	4	5	5
3	3	3	4	4	4	4	5	4	3	4	5	5	5	4	5	4	5
4	3	2	3	3	3	5	4	2	4	5	5	4	3	2	4	5	5
5	3	3	4	5	4	5	4	4	4	4	4	4	4	4	4	4	4
15	3	4	4	4	4	4	4	5	5	5	5	5	5	5	3	3	3
16	3	4	4	4	5	4	3	5	5	3	4	3	3	3	3	3	5
17	3	3	5	4	3	5	4	3	3	5	3	4	4	3	5	3	3
18	3	3	3	3	3	3	3	2	2	3	3	3	4	3	2	3	3
19	3	4	4	4	3	3	4	4	4	5	5	5	4	4	4	3	4
20	2	3	3	2	2	2	2	3	3	3	3	3	2	3	3	4	4
21	3	3	3	3	4	4	4	2	3	2	3	3	4	3	3	3	3
15	3	3	4	4	4	4	4	4	3	3	4	4	4	5	4	4	4
16	4	3	4	4	5	5	4	5	4	4	4	4	5	4	5	4	4
17	4	3	4	3	3	4	4	4	4	3	4	4	4	3	4	4	4
18	3	3	4	3	3	4	5	4	4	4	4	4	4	4	5	4	4
19	3	3	3	4	3	4	4	3	4	4	4	3	5	4	3	3	3
20	3	3	3	3	4	3	3	2	3	4	3	2	3	3	3	3	3
21	4	4	1	3	4	4	3	1	3	3	3	1	1	3	1	3	3
22	5	4	3	4	3	3	2	3	2	2	2	4	3	3	4	3	3
25	5	5	5	5	5	5	5	5	5	5	5	5	5	4	5	5	5
15	3	4	2	3	3	5	5	5	4	4	4	4	4	4	3	4	4
16	4	4	2	3	5	5	5	2	3	3	2	3	2	3	2	1	3
17	3	3	4	3	2	4	2	4	4	3	3	3	3	3	3	2	2
18	3	3	4	3	4	3	4	3	5	3	3	3	4	3	3	3	3
19	3	4	2	2	2	2	3	2	2	3	2	2	2	2	2	2	2
20	3	3	3	3	3	4	4	4	3	4	4	4	3	4	3	3	3
21	3	3	3	3	3	4	4	3	3	3	3	2	3	3	3	3	3
22	3	3	3	3	3	3	4	4	3	4	4	4	3	3	3	4	4
4	2	2	3	2	2	2	3	2	3	2	2	3	2	3	3	3	3
5	2	2	3	2	5	5	5	5	5	4	5	4	3	5	5	4	4
6	2	2	2	2	3	5	5	3	3	2	3	3	3	3	2	3	3
7	3	2	3	2	2	4	3	3	3	3	3	3	3	3	3	4	4
8	2	3	2	2	2	1	1	1	1	1	1	2	2	2	1	3	2
9	1	2	4	3	1	3	4	2	2	3	4	4	3	3	3	3	3
17	3	3	3	4	4	4	4	3	3	3	4	4	3	4	5	5	5
18	3	2	4	2	4	4	4	4	3	3	4	4	2	4	2	3	2
19	2	3	2	4	2	2	3	4	2	4	3	1	3	3	2	3	3
20	4	4	4	4	4	5	4	5	4	3	4	5	5	4	4	3	5
21	3	2	2	2	3	3	3	3	3	3	3	2	2	2	3	3	3
22	4	3	4	3	3	5	5	5	3	4	3	3	4	4	5	4	5
23	5	5	4	4	4	4	4	3	3	5	3	3	4	4	5	4	5
24	3	3	4	4	3	3	4	3	4	3	3	4	2	3	4	4	4
2	3	3	4	4	4	3	3	3	2	3	4	3	3	3	4	3	4
3	3	3	2	2	3	3	5	5	4	3	3	3	2	3	4	5	5
4	3	5	3	5	2	3	3	2	3	3	5	2	2	3	3	3	3
5	3	3	5	5	2	4	4	4	4	5	4	4	4	5	5	5	5
6	3	2	3	3	3	3	4	4	4	3	4	3	4	4	3	4	4
7	3	4	4	5	5	4	4	4	5	4	4	4	5	4	4	4	4
8	5	5	4	4	5	2	3	4	3	4	3	3	4	4	3	5	5
13	3	3	3	3	3	4	4	4	3	3	3	3	3	3	4	4	4
14	4	4	4	5	4	5	3	4	4	4	4	3	3	3	4	4	4
15	3	3	5	3	4	4	4	4	4	4	3	4	4	4	3	4	4
16	3	3	4	3	3	4	5	3	4	4	4	4	4	3	5	5	5
17	5	4	2	4	5	4	4	3	3	5	4	3	4	3	4	5	5
18	3	3	4	3	4	5	5	4	3	4	4	4	3	4	4	3	3
19	4	4	4	4	4	3	4	4	4	4	4	4	4	3	4	4	3
20	5	5	5	5	5	5	5	3	4	4	4	4	4	4	5	5	5
5	3	3	3	3	3	5	4	3	3	3	3	3	3	3	3	4	4
6	3	3	3	3	3	5	5	1	3	4	4	3	3	3	3	5	5
7	3	3	2	3	3	4	3	2	3	2	3	3	2	3	2	3	3
8	1	1	2	3	3	3	3	4	4	3	3	3	2	4	1	4	4
9	2	3	3	3	2	2	3	5	4	4	5	4	4	4	3	5	5
10	3	4	3	4	3	4	4	4	4	4	4	4	4	3	3	4	3
10	3	4	3	3	4	4	4	3	3	4	3	4	3	4	4	4	4
11	4	5	5	4	5	4	4	4	5	4	4	4	5	4	5	5	5
12	3	3	2	2	3	4	4	1	2	2	1	1	1	3	3	5	4
13	3	3	3	3	5	5	5	3	3	3	3	3	4	2	5	5	5
14	3	4	4	4	3	2	3	2	2	3	2	2	1	3	2	4	3
15	3	3	3	4	3	4	4	3	3	3	3	3	3	3	3	3	3
11	3	3	4	4	4	4	3	4	4	4	4	3	4	4	4	4	4
12	2	3	3	3	3	3	4	2	3	3	3	3	2	3	4	4	4
13	3	3	3	3	4	4	3	3	3	3	4	4	4	3	4	4	4
14	4	2	4	2	3	4	5	4	3	4	2	3	3	3	4	2	2
15	3	3	5	3	4	4	4	4	5	5	4	5	5	4	3	5	5
16	2	2	2	2	3	4	2	5	5	5	4	4	2	4	3	4	4
17	1	1	3	2	3	4	4	4	3	3	2	4	3	3	3	4	3
18	4	3	3	3	5	5	4	3	3	5	3	3	3	4	4	5	5
3	3	3	4	4	3	2	3	4	4	4	4	4	3	3	4	4	3
4	3	3	3	4	4	4	3	3	3	2	3	3	3	3	3	3	3
5	4	4	4	4	4	3	4	4	5	5	4	4	4	4	5	5	5
6	2	2	3	3	3	3	3	4	3	4	4	4	4	3	3	3	4
7	4	5	5	4	3	4	4	4	4	3	4	3	3	4	4	4	4
13	3	3	3	3	3	3	2	3	2	3	3	2	2	3	3	3	3
14	3	3	2	2	3	3	2	2	2	3	3	3	2	3	2	3	3
15	3	2	2	2	3	2	2	3	2	3	3	3	4	4	1	2	2
16	3	3	3	3	3	5	4	2	3	3	3	5	2	3	5	5	5
17	3	3	5	3	4	5	4	3	4	4	4	4	4	3	4	5	5
18	3	4	4	4	3	3	4	4	4	4	4	3	3	3	4	4	4
13	3	3	3	3	4	5	3	3	2	3	4	2	3	4	2	3	3
14	3	3	3	2	3	3	3	3	3	3	3	3	3	4	3	4	4
15	3	3	4	4	4	4	4	4	4	4	4	4	4	4	4	4	4
16	3	3	3	3	2	4	3	4	3	4	3	4	3	3	4	4	4
26	4	4	4	4	3	4	4	4	4	4	4	4	4	4	4	4	4
27	5	5	5	5	4	4	5	4	3	4	4	4	5	5	5	5	5
28	3	4	4	3	4	3	4	3	3	5	5	5	4	4	5	5	5
29	4	3	3	3	3	5	3	4	4	4	4	3	3	3	4	5	5
30	3	3	2	1	3	3	4	2	3	2	4	3	3	3	4	3	3
31	4	5	5	5	4	4	4	4	5	4	4	4	4	4	4	4	4
7	1	1	3	3	3	3	2	3	2	4	3	3	3	3	2	4	4
8	5	5	4	5	4	5	5	5	5	4	5	5	5	4	4	5	5
9	2	4	4	4	1	3	4	4	4	4	4	4	3	3	2	3	3
10	4	5	4	4	4	4	5	4	3	5	5	5	4	3	3	5	5
11	5	5	5	5	5	5	5	5	5	5	5	5	5	5	5	5	5
32	3	3	3	4	4	4	4	3	3	4	4	3	3	3	4	4	4
33	3	3	2	3	3	2	2	4	2	3	2	4	2	2	2	3	3
34	3	3	2	3	2	4	4	4	4	4	4	3	3	3	2	3	3
35	3	3	3	4	4	2	3	4	4	4	3	3	4	5	5	5	5
36	3	3	4	3	3	5	4	4	3	4	4	4	4	3	3	3	3
37	3	4	4	3	2	3	4	4	3	4	3	3	3	4	3	3	3
38	3	3	3	3	4	4	4	3	3	3	4	4	4	3	4	4	4
3	2	1	1	1	2	2	3	1	1	3	3	4	2	3	1	1	1
4	3	3	3	2	5	4	5	5	3	4	4	4	3	4	3	3	3
11	3	3	4	3	4	3	4	3	3	3	3	3	4	4	4	5	4
12	3	3	2	3	4	3	3	4	4	3	3	3	3	3	3	3	3
19	4	5	4	5	5	3	4	3	3	5	5	4	4	5	5	5	5
20	4	4	5	2	4	3	4	3	2	2	2	5	1	4	1	1	1
21	1	3	3	3	1	3	3	3	3	5	4	4	3	4	2	4	4
18	5	3	4	4	4	4	4	5	5	5	5	4	5	5	5	5	5
19	1	1	5	1	2	1	1	5	1	5	5	5	5	5	5	5	5
20	3	2	3	3	2	2	3	3	3	5	3	3	4	3	1	3	3
21	2	2	2	2	4	4	3	2	4	3	4	2	3	3	2	3	3
7	3	4	4	4	3	3	4	3	3	5	3	3	4	4	4	5	5
8	1	4	3	3	3	5	2	2	3	3	4	3	3	4	4	5	5
9	3	3	3	3	2	2	4	3	2	3	3	3	3	3	3	3	3
10	2	2	2	3	3	3	3	3	3	3	3	3	3	3	3	4	3
11	2	3	3	3	3	3	3	3	2	3	3	1	3	1	3	3	3
23	5	3	4	3	4	5	5	5	5	5	4	4	5	5	5	5	5
24	3	3	4	4	3	3	4	4	3	4	4	4	3	3	3	3	3
25	3	3	4	3	3	3	3	4	4	3	4	4	3	4	4	3	3
26	1	4	3	3	4	3	3	3	3	3	3	4	3	3	4	4	4
27	1	2	5	3	1	2	5	2	2	5	4	3	3	4	1	5	5
4	4	2	2	2	3	4	3	3	3	3	3	2	3	4	2	3	3
5	4	4	5	4	4	5	5	5	4	4	5	4	5	4	5	4	4
6	4	5	5	5	5	4	5	4	5	3	4	4	4	3	4	4	5
7	5	5	5	5	4	5	3	5	4	5	5	4	4	3	5	5	5
8	3	3	2	2	3	3	3	1	2	3	3	2	1	1	3	3	3
9	5	5	3	5	5	5	5	4	5	5	4	5	4	3	5	4	5
7	3	3	4	4	4	3	4	3	3	4	4	4	4	3	4	5	5
8	3	4	4	4	5	5	4	3	4	5	5	5	5	4	3	5	5
11	5	5	5	5	4	4	4	4	3	4	3	4	4	4	4	4	4
12	3	3	3	3	3	2	2	3	2	2	2	2	3	3	2	4	3
13	3	3	4	3	3	4	4	4	3	3	3	3	3	3	3	3	3
15	3	3	4	4	3	3	4	3	3	3	4	3	3	3	3	4	4
16	3	3	2	3	3	4	3	3	3	2	3	3	3	3	3	4	4
10	4	2	4	4	3	4	4	4	3	4	4	4	3	4	4	4	4
11	3	5	4	4	5	5	5	5	5	4	3	5	3	3	3	4	2
12	2	2	4	3	2	3	3	3	2	3	3	2	3	4	4	4	3
13	3	4	4	3	3	4	5	5	5	4	4	4	4	3	5	4	4
6	3	3	3	3	3	4	4	3	5	3	3	3	3	3	3	5	5
7	1	3	2	3	1	1	3	3	1	2	2	3	1	1	2	2	1
8	3	4	3	3	4	4	3	3	4	4	3	3	4	4	3	5	5
9	3	3	2	3	4	4	3	3	3	4	4	3	3	3	3	4	4
3	3	3	3	3	3	3	2	3	3	2	3	2	3	2	3	4	4
4	3	3	2	2	3	4	3	3	3	3	3	3	3	2	2	3	3
5	1	1	1	1	3	1	3	1	3	3	1	2	1	1	1	3	3
6	3	3	4	2	1	3	2	4	3	3	3	4	3	3	2	3	3
12	4	3	4	3	3	4	4	3	3	3	3	3	3	4	4	4	4
13	3	3	5	4	5	5	5	5	5	5	5	5	5	5	4	4	4
14	3	3	3	3	4	5	4	3	3	3	4	4	4	3	4	4	4
15	2	2	2	2	2	2	3	2	2	3	2	2	2	3	3	4	5
10	3	3	3	2	3	4	3	2	3	3	4	4	4	3	4	4	4
11	3	3	3	3	4	3	4	4	4	3	4	3	4	3	2	3	3
12	3	3	3	3	4	4	3	4	4	3	3	3	4	3	3	4	4
13	1	1	2	1	2	1	4	3	2	4	2	3	2	3	3	3	3
17	3	2	4	3	3	5	3	3	5	3	4	5	5	5	3	4	4
18	3	3	4	3	3	3	3	3	4	3	4	3	3	3	3	3	3
19	3	3	4	4	4	4	4	4	4	3	4	3	4	3	4	4	4
20	4	4	4	4	3	3	3	4	4	3	5	3	3	4	4	4	4
11	2	4	4	5	3	5	3	5	4	5	5	3	5	3	4	4	5
12	3	4	3	4	4	4	4	3	2	4	4	4	4	3	4	4	4
21	3	4	3	4	4	5	5	5	5	5	4	4	5	3	4	4	4
22	5	5	3	3	4	4	4	3	5	3	4	4	3	3	5	4	4
12	3	3	3	3	2	4	3	2	3	3	3	4	3	3	4	5	5
13	2	4	4	4	4	4	4	3	4	4	3	4	4	3	4	4	4
14	3	3	4	4	3	4	4	4	4	4	4	4	4	4	3	4	4
7	3	3	2	2	1	2	3	3	1	2	3	2	1	3	4	4	3
8	3	3	3	3	5	3	3	3	3	2	2	2	3	3	3	3	3
9	3	3	5	4	3	5	3	4	4	4	4	4	4	5	4	5	5
8	2	3	2	2	2	2	3	4	1	1	2	3	2	2	4	3	3
9	3	3	3	3	3	4	4	4	4	3	4	3	3	3	3	3	3
10	3	4	4	4	3	3	4	4	3	4	3	3	4	4	4	4	4
19	3	4	4	4	3	4	4	5	4	4	4	3	4	3	3	4	4
12	3	4	3	3	1	3	3	3	2	4	4	3	2	3	3	4	3
13	3	4	5	4	3	3	3	3	4	3	4	4	3	2	5	4	4
14	4	5	4	4	4	4	5	4	3	5	4	3	4	4	4	4	4
10	2	2	2	2	3	3	3	3	3	4	4	4	3	4	4	4	4
11	3	2	3	3	4	5	3	3	3	4	5	5	4	3	5	5	5
12	1	2	3	4	5	5	5	1	5	1	1	5	2	1	3	5	5
