# Supplementary material for: Enhancing English reading motivation and performance via the ARCS model: an empirical study using the ARCS motivation scale
Source: Front Psychol. 2025 Oct 28;16:1499957. doi: 10.3389/fpsyg.2025.1499957 (PMC12602433; doi:10.3389/fpsyg.2025.1499957)
Supplement: Supplementary file 5 [file Data_Sheet_5.xls]

## Sheet: raw data in teaching experiment
id	pretestQ1	pretestQ2	pretestQ4	pretestQ5	pretestQ6	pretestQ7	pretestQ9	pretestQ3	pretestQ8	pretestQ10	pretestQ11	pretestQ12	pretestQ13	pretestQ14	pretestQ15	pretestQ16	pretestQ17	readingpretest	pretestattention	pretestrelevance	pretestconfidence	pretestsatisfaction	pretesttotalmotivation	Q1_posttest	Q2_posttest	Q4_posttest	Q5_posttest	Q6_posttest	Q7_posttest	Q9_posttest	Q3_posttest	Q8_posttest	Q10_posttest	Q11_posttest	Q12_posttest	Q13_posttest	Q14_posttest	Q15_posttest	Q16_posttest	Q17_posttest	reading_posttest	attention_posttest	relevance_posttest	confidence_posttest	satisfaction_posttest	totalmotivation_posttest	group
1	3	3	3	2	2	2	1	1	2	2	3	2	1	2	3	3	1	15	3	1.75	1.85714	2.33333	2.23512	3	2	2	3	4	3	4	4	5	4	4	3	4	4	2	3	3	19	2.33333	3.5	4	2.66667	3.125	1
2	3	2	2	2	2	2	2	3	2	2	4	2	1	1	4	5	3	19	2.33333	2	2.14286	4	2.61905	4	4	5	4	5	5	5	5	4	3	5	2	3	3	5	4	4	21	4.33333	4.75	3.57143	4.33333	4.24702	1
3	2	4	2	2	4	3	3	4	4	3	4	2	3	2	3	4	3	22	2.66667	3	3.14286	3.33333	3.03571	4	3	4	3	3	4	3	5	5	3	5	4	5	3	3	4	4	22	3.66667	3.25	4.28571	3.66667	3.71726	1
4	3	2	3	1	2	1	1	2	2	2	2	1	2	1	2	2	2	18	2.66667	1.25	1.71429	2	1.90774	4	2	3	2	1	1	2	2	2	1	3	1	1	2	4	4	4	22	3	1.5	1.71429	4	2.55357	1
5	2	2	1	1	1	1	1	1	2	2	2	2	2	2	2	3	3	20	1.66667	1	1.85714	2.66667	1.79762	3	2	2	2	2	2	2	3	3	3	4	1	3	2	1	2	2	19	2.33333	2	2.71429	1.66667	2.17857	1
6	2	3	3	4	4	5	3	5	4	3	3	4	4	3	3	2	2	22	2.66667	4	3.71429	2.33333	3.17857	3	2	2	3	4	4	3	5	5	4	5	4	5	5	3	4	3	22	2.33333	3.5	4.71429	3.33333	3.47024	1
7	4	3	4	3	4	4	4	4	4	4	4	4	5	4	3	4	5	21	3.66667	3.75	4.14286	4	3.88988	4	4	3	4	4	4	3	5	5	5	5	4	5	5	5	4	4	24	3.66667	3.75	4.85714	4.33333	4.15179	1
8	3	3	2	2	3	1	2	1	1	1	3	1	1	1	4	3	2	20	2.66667	2	1.28571	3	2.2381	4	3	3	4	4	3	4	5	4	3	4	5	5	3	2	3	4	26	3.33333	3.75	4.14286	3	3.55655	1
9	3	3	2	2	2	2	3	2	3	4	4	4	5	4	4	4	4	21	2.66667	2.25	3.71429	4	3.15774	4	4	3	3	4	4	2	4	3	3	4	4	3	3	2	3	3	21	3.66667	3.25	3.42857	2.66667	3.25298	1
10	3	4	3	4	3	3	3	5	5	2	5	5	5	3	3	5	2	22	3.33333	3.25	4.28571	3.33333	3.5506	5	4	5	4	4	3	3	4	4	3	4	5	4	4	5	5	5	23	4.66667	3.5	4	5	4.29167	1
11	3	2	2	2	3	3	3	3	3	3	3	3	4	3	2	1	2	23	2.33333	2.75	3.14286	1.66667	2.47321	4	5	5	4	5	5	4	5	3	5	5	4	5	5	4	5	3	20	4.66667	4.5	4.57143	4	4.43452	1
12	3	3	3	4	5	4	3	5	4	3	4	4	4	3	3	4	3	22	3	4	3.85714	3.33333	3.54762	5	4	3	4	4	5	3	4	4	3	5	1	3	4	3	3	3	23	4	4	3.42857	3	3.60714	1
13	4	4	3	2	3	2	2	1	2	1	3	2	2	1	4	5	3	24	3.66667	2.25	1.71429	4	2.90774	4	3	4	2	3	2	3	5	4	4	5	4	5	5	5	5	5	26	3.66667	2.5	4.57143	5	3.93452	1
14	2	3	2	1	2	2	2	2	1	1	1	1	1	1	4	1	2	17	2.33333	1.75	1.14286	2.33333	1.88988	3	3	2	2	2	3	2	3	3	3	3	4	4	3	3	3	3	20	2.66667	2.25	3.28571	3	2.8006	1
15	3	2	3	3	3	3	4	2	3	3	3	4	3	3	3	4	2	19	2.66667	3.25	3	3	2.97917	4	3	2	3	3	3	3	4	4	4	4	4	4	3	3	3	2	15	3	3	3.85714	2.66667	3.13095	1
16	3	4	3	1	1	1	2	5	4	2	3	4	4	3	3	2	2	19	3.33333	1.25	3.57143	2.33333	2.62202	4	5	4	3	3	4	3	3	3	2	3	3	3	3	3	4	3	24	4.33333	3.25	2.85714	3.33333	3.44345	1
17	3	3	2	2	3	3	2	2	4	3	4	1	3	2	1	1	1	15	2.66667	2.5	2.71429	1	2.22024	2	1	2	3	4	3	3	4	4	4	4	4	5	2	3	3	3	24	1.66667	3.25	3.85714	3	2.94345	1
18	2	3	4	2	3	2	3	3	2	2	3	1	2	2	2	2	2	22	3	2.5	2.14286	2	2.41071	4	4	3	2	4	3	2	5	4	3	3	4	4	3	4	3	2	22	3.66667	2.75	3.71429	3	3.28274	1
19	4	4	4	2	3	2	2	2	3	3	2	1	3	1	2	2	2	18	4	2.25	2.14286	2	2.59821	5	4	3	2	2	3	2	2	3	3	2	2	2	3	3	3	3	21	4	2.25	2.42857	3	2.91964	1
20	2	2	3	3	3	2	2	3	4	3	4	1	3	3	3	3	4	19	2.33333	2.5	3	3.33333	2.79167	1	1	2	3	3	4	3	3	4	4	4	3	4	3	4	4	4	26	1.33333	3.25	3.57143	4	3.03869	1
21	2	1	2	2	1	2	1	1	2	2	2	2	1	2	3	2	3	20	1.66667	1.5	1.71429	2.66667	1.8869	5	4	4	4	4	4	4	5	5	4	4	3	4	4	4	5	5	23	4.33333	4	4.14286	4.66667	4.28571	1
22	3	2	3	2	2	1	2	5	4	3	3	3	4	2	3	2	2	19	2.66667	1.75	3.42857	2.33333	2.54464	5	4	5	3	4	4	3	5	5	5	4	4	5	4	5	5	5	25	4.66667	3.5	4.57143	5	4.43452	1
23	5	4	5	3	2	3	3	4	3	2	3	3	3	4	4	3	3	19	4.66667	2.75	3.14286	3.33333	3.47321	5	4	5	5	4	3	4	5	5	5	5	5	5	5	5	2	4	23	4.66667	4	5	3.66667	4.33333	1
24	3	4	4	4	5	5	3	5	3	4	4	3	4	4	4	4	4	23	3.66667	4.25	3.85714	4	3.94345	5	4	4	4	5	5	5	5	5	5	5	5	4	5	5	5	5	28	4.33333	4.75	4.85714	5	4.73512	1
25	3	2	2	1	1	1	1	2	1	1	2	1	1	1	1	1	1	17	2.33333	1	1.28571	1	1.40476	2	2	2	2	2	1	2	5	3	4	4	4	4	4	2	2	2	19	2	1.75	4	2	2.4375	1
26	2	2	2	1	1	2	1	2	2	1	2	1	1	1	1	2	2	27	2	1.25	1.42857	1.66667	1.58631	3	4	3	3	3	2	2	5	4	4	4	3	3	3	4	3	3	21	3.33333	2.5	3.71429	3.33333	3.22024	1
27	3	3	2	3	4	4	4	4	4	4	5	4	5	5	2	2	1	23	2.66667	3.75	4.42857	1.66667	3.12798	4	4	4	5	5	5	4	5	5	4	5	5	5	5	4	5	4	26	4	4.75	4.85714	4.33333	4.48512	1
28	3	1	2	2	3	2	3	5	5	4	5	4	5	4	3	4	3	21	2	2.5	4.57143	3.33333	3.10119	3	4	3	3	3	4	3	5	4	4	4	4	5	4	3	3	2	21	3.33333	3.25	4.28571	2.66667	3.38393	1
29	4	3	4	3	3	5	3	5	5	4	4	5	5	4	2	1	2	21	3.66667	3.5	4.57143	1.66667	3.35119	5	4	4	3	5	5	5	5	5	4	5	4	5	4	4	3	3	24	4.33333	4.5	4.57143	3.33333	4.18452	1
30	4	4	3	4	5	5	4	3	4	3	3	3	3	2	4	4	4	19	3.66667	4.5	3	4	3.79167	4	4	4	3	4	4	3	4	4	4	3	3	3	4	3	4	4	26	4	3.5	3.57143	3.66667	3.68452	1
31	3	4	4	3	4	3	3	2	2	2	2	2	2	1	3	4	3	21	3.66667	3.25	1.85714	3.33333	3.02679	3	4	4	3	3	2	3	3	3	4	5	3	4	4	2	2	2	21	3.66667	2.75	3.71429	2	3.03274	1
32	3	3	2	2	3	4	4	3	4	4	4	3	4	4	2	3	2	22	2.66667	3.25	3.71429	2.33333	2.99107	3	3	3	2	2	1	2	4	3	3	5	2	3	4	3	3	3	25	3	1.75	3.42857	3	2.79464	1
33	3	3	2	2	2	4	3	5	5	4	5	5	5	4	4	3	3	24	2.66667	2.75	4.71429	3.33333	3.36607	5	4	5	5	5	5	5	5	4	4	5	5	5	5	5	5	5	25	4.66667	5	4.71429	5	4.84524	1
34	4	3	4	4	4	4	5	3	1	2	2	3	2	4	4	3	3	23	3.66667	4.25	2.42857	3.33333	3.41964	4	4	4	3	4	3	4	3	4	2	2	4	3	3	5	5	5	23	4	3.5	3	5	3.875	1
35	2	1	2	2	3	2	3	4	1	3	3	3	2	2	3	2	2	17	1.66667	2.5	2.57143	2.33333	2.26786	3	3	3	4	4	4	3	4	4	4	4	4	4	4	3	5	4	24	3	3.75	4	4	3.6875	1
36	3	2	2	3	4	3	3	3	3	3	4	2	3	3	3	4	4	24	2.33333	3.25	3	3.66667	3.0625	5	5	5	4	5	5	3	5	5	4	4	3	5	4	4	3	4	24	5	4.25	4.28571	3.66667	4.3006	1
37	4	4	3	1	2	1	2	3	4	2	2	2	3	2	2	2	3	22	3.66667	1.5	2.57143	2.33333	2.51786	4	3	3	3	4	3	3	4	5	4	4	5	5	4	4	5	4	24	3.33333	3.25	4.42857	4.33333	3.83631	1
38	3	4	4	4	4	4	5	3	4	3	3	4	4	4	4	5	5	25	3.66667	4.25	3.57143	4.66667	4.03869	5	5	5	5	5	5	5	5	5	5	5	5	5	5	5	5	5	30	5	5	5	5	5	1
39	4	4	4	3	3	2	2	4	2	3	3	3	4	3	4	3	4	23	4	2.5	3.14286	3.66667	3.32738	3	2	3	2	3	4	4	4	4	3	4	3	5	3	3	3	3	27	2.66667	3.25	3.71429	3	3.15774	1
40	3	4	4	2	2	2	2	3	4	3	4	1	3	3	3	4	4	23	3.66667	2	3	3.66667	3.08333	4	4	3	3	4	5	4	4	4	4	3	3	4	4	5	4	5	27	3.66667	4	3.71429	4.66667	4.0119	1
41	2	3	2	1	3	1	2	2	1	2	3	1	2	1	1	1	2	18	2.33333	1.75	1.71429	1.33333	1.78274	2	2	1	1	3	2	1	3	2	1	1	1	1	2	2	2	1	19	1.66667	1.75	1.57143	1.66667	1.66369	2
42	2	3	2	1	1	1	1	2	4	1	2	1	2	1	2	3	2	16	2.33333	1	1.85714	2.33333	1.88095	3	3	2	1	3	2	2	1	1	1	1	1	1	1	2	3	3	17	2.66667	2	1	2.66667	2.08333	2
43	3	1	2	3	2	3	1	2	1	1	1	2	1	1	4	3	4	15	2	2.25	1.28571	3.66667	2.3006	1	1	2	2	1	1	1	3	3	2	3	3	3	1	2	2	3	16	1.33333	1.25	2.57143	2.33333	1.87202	2
44	3	2	2	2	2	4	2	1	1	1	1	1	1	1	3	3	2	20	2.33333	2.5	1	2.66667	2.125	3	3	2	1	2	2	1	1	2	2	2	2	2	2	2	2	1	19	2.66667	1.5	1.85714	1.66667	1.92262	2
45	2	2	3	1	1	3	2	2	2	1	2	3	2	2	3	3	3	19	2.33333	1.75	2	3	2.27083	2	2	2	3	3	3	2	2	3	2	3	2	1	1	2	2	2	18	2	2.75	2	2	2.1875	2
46	4	5	5	1	2	3	1	1	1	2	1	1	1	1	2	3	2	18	4.66667	1.75	1.14286	2.33333	2.47321	1	2	1	2	2	3	2	3	2	3	2	3	2	4	2	2	2	18	1.33333	2.25	2.71429	2	2.0744	2
47	4	3	3	1	1	2	1	3	3	2	3	2	2	2	2	1	1	18	3.33333	1.25	2.42857	1.33333	2.08631	3	3	3	3	2	3	1	3	2	2	3	4	1	1	4	3	4	14	3	2.25	2.28571	3.66667	2.8006	2
48	2	2	1	2	2	4	2	3	3	1	3	2	2	3	2	2	1	18	1.66667	2.5	2.42857	1.66667	2.06548	2	2	2	1	1	1	2	2	5	3	3	3	3	4	2	1	2	20	2	1.25	3.28571	1.66667	2.0506	2
49	3	2	2	2	2	3	2	2	2	3	3	2	2	3	1	2	1	20	2.33333	2.25	2.42857	1.33333	2.08631	3	3	2	2	3	3	2	1	2	2	2	1	1	3	3	3	3	21	2.66667	2.5	1.71429	3	2.47024	2
50	3	3	4	2	3	2	3	2	1	2	3	3	2	2	3	2	1	18	3.33333	2.5	2.14286	2	2.49405	2	2	2	1	1	1	1	3	3	3	3	3	2	2	3	3	3	22	2	1	2.71429	3	2.17857	2
51	2	3	2	3	3	2	2	3	3	2	2	1	2	3	1	2	1	21	2.33333	2.5	2.28571	1.33333	2.1131	3	3	2	2	3	3	2	2	2	2	2	2	2	1	2	3	3	23	2.66667	2.5	1.85714	2.66667	2.42262	2
52	2	2	3	2	2	2	2	4	2	2	2	2	3	2	3	2	4	19	2.33333	2	2.42857	3	2.44048	3	2	3	1	1	1	2	3	3	2	4	3	3	2	4	2	3	21	2.66667	1.25	2.85714	3	2.44345	2
53	3	2	2	2	3	2	1	3	3	3	4	2	3	2	4	3	3	17	2.33333	2	2.85714	3.33333	2.63095	3	3	3	3	3	3	2	2	2	2	3	3	2	2	3	4	3	18	3	2.75	2.28571	3.33333	2.84226	2
54	3	3	4	2	3	3	3	2	3	1	2	2	1	2	2	2	3	23	3.33333	2.75	1.85714	2.33333	2.56845	4	4	4	3	2	3	3	2	2	1	3	3	3	3	2	2	2	21	4	2.75	2.42857	2	2.79464	2
55	3	3	2	3	3	2	2	4	3	3	3	3	3	4	2	2	2	17	2.66667	2.5	3.28571	2	2.6131	4	3	4	3	3	3	3	3	3	3	4	3	3	3	2	2	1	18	3.66667	3	3.14286	1.66667	2.86905	2
56	4	3	3	3	2	2	2	3	4	4	4	4	3	4	2	3	3	16	3.33333	2.25	3.71429	2.66667	2.99107	3	3	2	3	3	2	4	2	3	2	4	2	2	3	2	3	2	23	2.66667	3	2.57143	2.33333	2.64286	2
57	2	2	2	2	3	4	3	3	3	3	5	2	4	3	1	1	2	25	2	3	3.28571	1.33333	2.40476	2	2	2	3	5	3	4	2	3	3	3	2	3	2	3	4	3	22	2	3.75	2.57143	3.33333	2.91369	2
58	2	2	2	3	3	2	2	2	3	4	4	3	3	4	2	4	4	22	2	2.5	3.28571	3.33333	2.77976	4	3	4	4	4	3	3	4	3	3	4	3	3	2	2	4	3	15	3.66667	3.5	3.14286	3	3.32738	2
59	3	2	2	3	3	5	4	3	1	2	2	4	1	3	4	4	4	22	2.33333	3.75	2.28571	4	3.09226	4	2	3	3	3	4	2	4	3	3	3	3	4	2	3	3	3	19	3	3	3.14286	3	3.03571	2
60	5	3	3	2	2	3	2	3	4	2	2	2	2	3	4	3	5	22	3.66667	2.25	2.57143	4	3.12202	3	2	2	3	3	3	2	5	4	3	5	4	3	2	1	2	2	23	2.33333	2.75	3.71429	1.66667	2.61607	2
61	2	4	3	3	3	4	4	3	4	3	4	2	3	3	3	4	3	22	3	3.5	3.14286	3.33333	3.24405	3	2	2	2	1	2	2	4	3	2	4	3	2	3	5	3	4	25	2.33333	1.75	3	4	2.77083	2
62	3	3	3	2	2	3	3	2	4	3	3	2	4	2	4	4	4	24	3	2.5	2.85714	4	3.08929	3	3	3	2	3	2	3	5	4	3	4	4	3	3	2	3	2	20	3	2.5	3.71429	2.33333	2.8869	2
63	4	3	3	2	3	3	3	3	3	3	3	3	3	3	4	3	3	24	3.33333	2.75	3	3.33333	3.10417	4	3	3	2	3	3	3	2	4	3	3	2	3	3	3	3	4	22	3.33333	2.75	2.85714	3.33333	3.06845	2
64	3	3	3	3	3	4	4	3	2	2	3	1	2	2	4	4	4	27	3	3.5	2.14286	4	3.16071	3	4	2	3	4	3	3	3	4	2	2	2	3	2	3	4	3	23	3	3.25	2.57143	3.33333	3.03869	2
65	3	3	3	2	4	4	2	3	4	4	4	4	4	3	5	4	4	18	3	3	3.71429	4.33333	3.5119	5	4	4	2	2	4	2	3	3	2	4	3	3	3	3	3	3	21	4.33333	2.5	3	3	3.20833	2
66	3	4	4	2	3	4	3	3	3	3	3	4	4	2	3	2	3	25	3.66667	3	3.14286	2.66667	3.11905	4	5	5	2	3	3	2	3	4	1	4	3	3	3	3	4	2	22	4.66667	2.5	3	3	3.29167	2
67	3	2	3	4	4	5	3	3	3	4	4	3	4	4	4	3	3	19	2.66667	4	3.57143	3.33333	3.39286	4	4	3	2	3	3	3	5	3	2	3	3	4	3	3	4	3	23	3.66667	2.75	3.28571	3.33333	3.25893	2
68	3	4	2	3	3	3	4	5	4	2	3	4	3	2	5	4	4	21	3	3.25	3.28571	4.33333	3.46726	3	2	2	4	4	4	4	3	4	3	4	3	4	3	4	4	3	20	2.33333	4	3.42857	3.66667	3.35714	2
69	4	3	3	2	3	3	2	2	5	3	3	4	4	3	3	3	3	26	3.33333	2.5	3.42857	3	3.06548	4	4	3	3	4	4	2	3	2	3	4	4	2	2	5	5	5	22	3.66667	3.25	2.85714	5	3.69345	2
70	4	3	2	3	4	4	4	4	3	2	3	3	3	3	4	4	4	23	3	3.75	3	4	3.4375	3	3	4	4	3	3	5	4	5	3	5	3	4	3	2	4	4	21	3.33333	3.75	3.85714	3.33333	3.56845	2
71	3	3	2	3	4	4	3	4	3	2	4	3	4	3	2	3	2	28	2.66667	3.5	3.28571	2.33333	2.94643	5	3	4	4	5	3	3	5	2	3	4	3	4	3	4	4	4	23	4	3.75	3.42857	4	3.79464	2
72	4	4	3	3	3	3	2	5	3	2	5	2	4	4	3	4	4	24	3.66667	2.75	3.57143	3.66667	3.41369	5	5	4	4	5	5	4	3	3	2	3	2	3	3	5	5	5	23	4.66667	4.5	2.71429	5	4.22024	2
73	4	5	4	2	3	2	3	5	5	4	5	4	5	5	3	3	2	20	4.33333	2.5	4.71429	2.66667	3.55357	4	3	3	3	4	4	4	4	5	4	4	5	5	5	4	3	3	22	3.33333	3.75	4.57143	3.33333	3.74702	2
74	3	3	3	3	3	4	3	5	4	3	4	5	4	4	5	4	4	21	3	3.25	4.14286	4.33333	3.68155	3	4	4	3	3	4	3	5	4	4	5	4	3	4	4	4	4	25	3.66667	3.25	4.14286	4	3.76488	2
75	5	5	4	3	4	3	3	4	3	4	4	3	3	4	4	5	4	20	4.66667	3.25	3.57143	4.33333	3.95536	4	4	3	4	5	4	4	5	4	4	5	5	5	4	3	3	3	21	3.66667	4.25	4.57143	3	3.87202	2
76	3	4	3	3	3	4	4	4	3	2	5	3	4	4	5	5	4	22	3.33333	3.5	3.57143	4.66667	3.76786	3	3	4	3	4	3	3	5	4	4	4	4	5	4	4	3	5	28	3.33333	3.25	4.28571	4	3.71726	2
77	4	2	4	3	4	4	4	5	5	4	3	5	5	3	4	2	4	21	3.33333	3.75	4.28571	3.33333	3.6756	4	4	4	3	4	5	4	5	5	5	5	5	5	5	4	4	4	21	4	4	5	4	4.25	2
78	5	5	4	3	4	4	4	5	4	4	5	4	5	4	2	3	3	19	4.66667	3.75	4.42857	2.66667	3.87798	4	4	5	4	5	5	4	5	5	4	4	5	4	4	3	3	3	26	4.33333	4.5	4.42857	3	4.06548	2
79	4	4	4	4	4	5	5	4	5	3	5	5	5	4	2	3	2	25	4	4.5	4.42857	2.33333	3.81548	4	4	4	4	4	3	3	5	4	5	5	5	5	4	5	5	5	25	4	3.5	4.71429	5	4.30357	2
80	4	4	5	3	4	4	3	5	4	5	5	5	5	4	4	4	4	22	4.33333	3.5	4.71429	4	4.1369	5	5	5	3	3	5	4	4	5	4	4	5	5	5	4	5	5	26	5	3.75	4.57143	4.66667	4.49702	2
